# Supplementary material for: Effects of unilateral posterior missing-teeth on the temporomandibular joint and the alignment of cervical atlas
Source: PLoS One. 2020 Dec 2;15(12):e0242717. doi: 10.1371/journal.pone.0242717 (PMC7710100; doi:10.1371/journal.pone.0242717)
Supplement: S1 File — (XLSX) [file pone.0242717.s001.xlsx]

## Sheet: unilateral missing group
ID no.	gender	age	missing tooth side Left/Right	missing tooth side Upper/Lower	missing teeth no.	angle from O.P. to C2-C3	angle from O.P. to C1	O.P. to C1-C2	cranio-cervical angle	pano missing side angle	pano non-missing side angle
1	0	18	0	1	1	11.4	9.4	0	113.5	40.8	39.2
2	0	20	0	1	1	17.5	18.7	1	95.3	43.8	42.8
3	0	21	0	0	1	8.5	30.7	0	93.1	43.1	47
4	1	21	0	1	1	9	19.3	0	91.9	53.6	59.1
5	1	21	1	1	1	4.2	15.3	0	86.3	42.2	53
6	0	22	1	0	1	6.9	17.4	1	86.6	35.7	49
7	0	22	1	0	1	16.3	16.5	1	93.5	38.6	50
8	0	22	1	0	1	0.8	23.5	1	81.2	43.7	46.1
9	0	22	1	0	1	6	27	1	96.4	38.1	41.9
10	1	22	0	1	1	10.7	21	0	99.7	48.2	45.6
11	1	22	1	1	1	10.7	10.6	1	96.8	61.9	61.3
12	1	22	1	0	1	12	17.6	1	99.3	58.3	59.6
13	0	23	0	1	1	8.9	25.2	0	94.7	47.2	44.2
14	1	23	1	0	1	9.3	21.6	0	97.9	27.7	33.5
15	0	23	0	1	1	19.1	15.9	1	98.8	43.3	39.9
16	1	23	1	0	1	0.6	22.1	0	82.6	36.3	40.3
17	1	24	1	0	1	2.8	19.9	1	95.5	25	38.9
18	0	24	0	0	1	3.7	15.3	0	78.8	22.7	21
19	1	24	0	1	1	1.9	19.7	0	90.9	25.3	46.6
20	1	24	1	0	1	6.5	21	0	90.8	45.6	50.5
21	1	24	1	1	1	2	17.6	0	84.2	46.5	46.3
22	0	26	0	1	1	13.7	22.7	0	105.5	31.1	35.4
23	0	26	1	0	1	17.2	20.3	0	108.6	39.3	40.5
24	0	26	0	1	1	11.8	20.5	0	105	59.7	64.2
25	0	27	0	1	1	8	20.1	1	100.1	40.2	47.4
26	1	27	0	2	3	18.7	12	0	101.9	42.7	42
27	1	27	1	2	3	0	19.6	0	97.3	44.2	43.3
28	1	28	1	2	2	14.7	17.9	1	108.2	41.9	54.4
29	1	28	1	1	1	12.7	3.5	1	110.2	33.7	37.1
30	1	28	1	0	1	12.4	16.9	0	102.9	47.8	52.3
31	0	28	1	0	1	10.5	23.3	0	93.1	33.2	38.6
32	1	28	0	2	2	11.1	17.8	0	107.3	31.3	31.8
33	1	29	1	1	1	2.3	21.3	0	95	22.5	29.7
34	0	29	0	1	1	9.9	18.2	0	104.1	45.6	41.6
35	0	29	1	0	1	19.9	2.9	0	105.9	34.3	38.6
36	0	29	0	1	1	11.1	10.2	0	99.6	46	49.4
37	0	30	0	0	1	2.9	28.3	0	94.5	24.7	28.3
38	0	30	1	0	1	17.5	18.6	1	96.7	37.4	49.4
39	1	30	0	2	2	7	24.8	0	106.3	38.1	46.3
40	1	30	1	1	1	2.6	15.6	0	92	39.2	43.1
41	0	31	0	0	1	1.6	8.3	0	96.7	38.8	45.3
42	1	31	0	1	1	4.9	23.2	1	113	36.5	43.2
43	0	31	1	1	1	0	18.8	1	94.2	28.8	49.5
44	0	32	0	1	1	5.9	16.8	0	107.3	43.5	46.2
45	0	32	0	0	1	4	21.4	0	108.1	61.3	63.9
46	0	32	0	2	2	6.2	22.5	0	102.8	34.5	30.7
47	0	33	1	1	1	22.2	14.4	0	121.2	40.3	46
48	0	34	0	1	1	1.7	26.6	1	95.7	33.6	40.8
49	0	34	1	1	1	3.4	23.3	0	88.2	55.7	51.7
50	0	34	0	0	1	5.9	19.1	1	99	47.1	41.6
51	1	36	0	1	1	0.5	18.3	0	98.2	48.3	50.5
52	1	36	0	1	1	18.3	15.3	1	112	43.6	49.7
53	0	37	0	1	1	8.8	19.9	0	94.5	45.6	46.6
54	0	38	0	0	1	1.6	20.3	0	98.3	54.7	59.1
55	1	38	1	1	2	14.4	19.7	1	108.6	37	41.1
56	1	39	1	1	1	1.8	22.5	1	98.1	54.2	53.8
57	1	39	0	1	1	14.4	23	0	113.3	69	77.1
58	1	39	1	1	1	11.2	13.7	0	106.3	44.9	58.3
59	1	40	0	1	1	14.3	13.5	0	102.2	43.7	47
60	1	40	0	1	1	9.2	23	0	93.5	42.3	46.6
61	1	40	0	0	2	7.6	14.9	0	93.5	50.9	45.6
62	0	41	0	0	1	8.9	22.1	0	103.2	48.2	59.7
63	0	42	1	1	1	3.1	19.7	0	104.5	34.8	37.6
64	1	42	1	0	1	14.6	17.5	1	107.5	42.7	57.1
65	1	43	0	1	1	13.8	15.7	0	110.4	50.2	61.1
66	1	45	1	1	1	7.2	23.3	0	103.8	46.9	55.8
67	0	45	1	1	1	3	21.3	0	85.9	44.2	40.9
68	0	46	0	1	1	10.9	16.9	0	103.8	50.1	52.4
69	0	46	0	0	1	11	19.5	0	108.4	37.3	41
70	0	47	0	2	2	20	5.4	0	106.6	44.5	54.7
71	0	47	0	1	1	4	23.2	0	97.1	43.6	41.3
72	0	48	0	1	1	15.8	15	0	113.5	44.6	54.2
73	0	49	0	0	2	-9.9	29.6	0	93.4	39.1	45.9
74	1	49	1	0	1	-3.2	17.6	0	94.7	55.7	54.2
75	0	50	1	1	2	14	18.8	1	108.9	32.4	40.3
76	0	52	1	0	1	3.6	28.2	0	86.7	44.3	48.5
77	0	52	1	2	2	1.5	23.9	0	104.3	43.6	53.3
78	1	54	1	0	1	14.7	13.1	1	106.4	42.5	40.3
79	1	56	1	1	2	4.2	19.2	0	103.2	52.3	60.2
80	0	57	0	0	1	2.5	21.6	0	88.5	36.1	41.1
81	0	57	1	1	1	-9.8	27.4	0	86	33.9	38.8
82	0	59	1	1	1	12.3	11.2	0	109	44.2	52
83	0	59	1	0	2	2.7	20.3	1	88.3	43.3	47.8
84	0	60	1	1	1	5.6	22.3	0	108	47.2	54.3
85	0	61	1	1	1	10.4	8	0	110.1	43.8	48.8
86	0	62	1	1	2	5.4	30.6	1	99.8	32.6	31.6
87	1	62	0	1	1	3.7	16.9	0	107.4	36.8	43.5
88	1	64	0	1	1	17.5	15.3	0	117.2	49.5	46.3
89	0	69	1	1	1	5.7	14.8	0	100.2	43.8	46.2

## Sheet: none missing group
ID no.	Gender	age	angle from O.P. to C2-C3	angle from O.P. to C1	O.P. to C1-C2	Cranio-cervical angles
1	1	23	10.9	14.7	1	101.1
2	1	21	9	20.7	1	100.5
3	1	22	4.6	22.3	1	100.9
4	1	23	22.9	5.3	1	114.2
5	1	23	14.1	17.9	0	103.9
6	1	23	12.6	13.7	1	102.1
7	1	22	24.5	11.3	1	107.2
8	1	20	17.7	13.2	1	102.1
9	1	20	18	17	0	104.1
10	1	23	7.3	18.8	0	105.7
11	0	23	1.5	27.8	0	96.1
12	0	27	1.3	17.2	1	103.8
13	0	24	25.1	10.2	0	114.8
14	0	24	6.9	24.5	1	95.2
15	0	20	2.2	14.7	1	97.9
16	0	21	15.2	12.7	1	103
17	0	23	12.4	20.9	1	108.3
18	0	20	8.9	15.9	0	98.6
19	0	20	10.7	19.5	0	103.6
20	0	24	5.8	19.2	1	102.3
